# Supplementary material for: Gut Bacteriophage: Current Understanding and Challenges
Source: Front Endocrinol (Lausanne). 2019 Nov 29;10:784. doi: 10.3389/fendo.2019.00784 (PMC6895007; doi:10.3389/fendo.2019.00784)
Supplement: Table S1 — Pros and Cons of key steps in virome analysis pipelines. [file Table_1.XLSX]

## Sheet: Sheet1
	pro	con
sample site
Faeces	• Ease of access	• phage-host dynamics may not reflect those in the gut • Dietary debris and bacteria can hamper filtration steps
Mucosa	• Details of mucosal gut virome	• Requires endoscopy / sacrifice of the model • Low biomass, low DNA yield
Lumen contents	• Details of luminal gut virome	• Requires endoscopy / sacrifice of the model
Filtration
Mechanical Filtration	• Feasible for large scale studies	• Viruses similar in size to bacterial cells will be excluded • Background low levels of bacterial contamination can persist • Low DNA yield • VLP only, integrated prophage excluded
Density Gradient	• Extremely low contamination levels	• Labour intensive • Viral capsids with atypical densities may be excluded • Low DNA yield •VLP only, integrated prophage excluded
No VLP isolation	• Details of Integrated prophage • No filtration steps required • High DNA yield	• Very limited VLP representation
Amplification
MDA	• Sufficient DNA for most sequencing libraries from low DNA yields • Facilitates large scale studies with multiple samples	• Preferential amplification of certain viral taxa • Exaggeration of initial differences in abundance • introduces significant variation in sequencing coverage • True virome composition is skewed
Unamplified	• Does not introduce bias • Accurate representation of extracted VLP sequences	• DNA low DNA yields will restrict sequencing librariy options
Sequencing and library prep
Short read sequencing	• Generally lower DNA concentrations required • Low error rate • High read depth possible • Detection of low abundance taxa • Low error rate	• Often leads to fragmented assemblies of viral genomes
Long read sequencing	• Possible to sequence full viral genomes on single reads • Bridge hypervariable or repeat regions in genomes • Scaffold short read assemblies in hybrid sequencing	• Low read coverage • High error rate • Bioinformatic pipelines are not fully developed for metagenomes
Assembly
Assembly	• Generation of viral genomes from short sequencing reads • Database independent analysis possible • Improves accuracy of database dependent analysis • Good recovery of virome overall sequences and lower levels of fragmentation • Possible to recover sequences with both high and low abundance • Fast and computationally efficient • Overcome uneven coverage and strain variation	• Significant variation in the performance • Some programs cannot address strain variation, extremes in coverage, or uneven coverage resulting in poor recovery and fragmentation
No assembly	• Speeds up analysis protocol	• Entirely database dependent
Database
Database dependent	• Does not require extensive bioinformatic processing • Low workload, fast • Possible to identify patterns across individuals	• Unknown sequences which make up the majority of the virome are excluded • Current viral taxonomy is limited • Results are influenced by database composition and alignment criteria
Database independent	• Possible to study patters across the majority of viral sequences	• Results are influenced by choice of de novo tools and how they are used • Extensive bioinformatic processing required • Challenging to differentiate viral sequences from cellular contamination • High Inter-individual variability masks patterns across cohorts
